# Supplementary material for: Changes in Soil Microbial Community Structure and Assembly Process Under Different Forest Restoration Strategies in Cold Temperate Forests of Northeastern China
Source: Microorganisms. 2025 Jun 9;13(6):1339. doi: 10.3390/microorganisms13061339 (PMC12195559; doi:10.3390/microorganisms13061339)
Supplement: Supplementary file 1 [file microorganisms-13-01339-s001.zip]

Archive with 1 entries (1 files):
- microorganisms-3610763-supplementary.pdf
